# Supplementary material for: RNA-binding properties orchestrate TDP-43 homeostasis through condensate formation in vivo
Source: Nucleic Acids Res. 2024 Feb 21;52(9):5301–19. doi: 10.1093/nar/gkae112 (PMC11109982; doi:10.1093/nar/gkae112)
Supplement: gkae112_Supplemental_files [file gkae112_supplemental_files.zip]

Archive with 3 entries (3 files):
- Supplementary Figures and Tables.pdf
- Supplementary Video Legends.docx
- Supplementary Videos_Scherer.zip
